# Supplementary material for: On the spillover effect and optimal size of marine reserves for sustainable fishing yields
Source: PeerJ. 2020 Aug 25;8:e9798. doi: 10.7717/peerj.9798 (PMC7453923; doi:10.7717/peerj.9798)
Supplement: Supplemental Information 1 — Use plot_theoretical_result.c to plot the theoretical results. Use two-patch_dd.c to generate a heat map. Use two-patch_dd_slice.c to generate a slice of a heat map. [file peerj-08-9798-s001.zip]

Archive with 7 entries (6 files):
- plot_theoretical_result.c
- __MACOSX/
- __MACOSX/._plot_theoretical_result.c
- two-patch_dd.c
- __MACOSX/._two-patch_dd.c
- two-patch_dd_slice.c
- __MACOSX/._two-patch_dd_slice.c
