# Supplementary material for: On the spillover effect and optimal size of marine reserves for sustainable fishing yields
Source: PeerJ. 2020 Aug 25;8:e9798. doi: 10.7717/peerj.9798 (PMC7453923; doi:10.7717/peerj.9798)
Supplement: Supplemental Information 1 — Use plot_theoretical_result.c to plot the theoretical results. Use two-patch_dd.c to generate a heat map. Use two-patch_dd_slice.c to generate a slice of a heat map. [file peerj-08-9798-s001.zip › plot_theoretical_result.c]

#include <stdio.h>
#include <stdlib.h>
#include <math.h>

int main()
{
    
    FILE *fp, *fp2;
    fp = fopen("data_theory.dat","w");
    
    int i, j, j2;
	double A, f, r, K, fopt, a_opt;
	
    r = 1.0, K = 10.0;
	
    for ( j = 1; j < 100; j++ ){ // Reserve size
        
        A = (double)j * 0.01;
        fopt = r / (2.0 * (1.0-A));
        
        fprintf(fp,"%f %f\n", A, fopt);
        
    } // Reserve size
    
    fprintf(fp,"\n\n");
    
    for ( j = 1; j < 1000; j++ ){ // Reserve size
        
        f = (double)j * 0.01;
        a_opt = 1.0 - r/ (2.0 * f);
        
        fprintf(fp,"%f %f\n", f, a_opt);
        
    } // Reserve size
    
    fprintf(fp,"\n\n%f %f\n", r/2.0, 0.0);
	
    fclose(fp);
	
	return 0;
}
