# Supplementary material for: On the spillover effect and optimal size of marine reserves for sustainable fishing yields
Source: PeerJ. 2020 Aug 25;8:e9798. doi: 10.7717/peerj.9798 (PMC7453923; doi:10.7717/peerj.9798)
Supplement: Supplemental Information 1 — Use plot_theoretical_result.c to plot the theoretical results. Use two-patch_dd.c to generate a heat map. Use two-patch_dd_slice.c to generate a slice of a heat map. [file peerj-08-9798-s001.zip › two-patch_dd_slice.c]

#include <stdio.h>
#include <stdlib.h>
#include <math.h>

#define EPS 1.0e-8 // 1.0e-7 for beta = 0
#define IMAX 10000000
#define M_STEP 100

double f1(double x1, double x2, double A, double m, double K, double r, double beta);
double f2(double x1, double x2, double A, double m, double f, double K, double r, double beta);

int main()
{
    FILE *fp;
    fp = fopen("data_slice.dat","w");
    
    int i, j, j2, j3;
	double x1, x2, A, MSY, X_MSY, t, EPS2;
	double k1[2], k2[2], k3[2], k4[2], beta;
    
    double dt = 0.001;  // use 0.001 for beta 0.0 to minimize numerical error
    double opt_a;       // Optimal reserve size
    double max_yield;   // Used to search optimal reserve size
	
    double r = 1.0;     // Growth rate
    double K = 10.0;    // Carrying capacity
    double f = 0.7;     // Fishig effort
    double m = 0.1;     // migration
    beta = 0.0;         // Mode of density dependence
    
    
    MSY = r * K / 4.0, X_MSY = K / 2.0;
	
    for(j3 = 1; j3 <= 3; j3++ ){
        if(j3 == 1) {f = 0.5, EPS2 = EPS;}
        else if(j3 == 2) {f = 0.75, EPS2 = EPS;}
        else if(j3 == 3) {f = 1.0, EPS2 = EPS;}
    
        for( j2 = 0; j2 < 3; j2++ ){
            if(j2 == 0) {m = 0.1;}
            else if(j2 == 1) {m = 1.0;}
            else if(j2 == 2) {m = 10.0;}
            
            max_yield = 0.0;
            fprintf(fp,"#f=%f m=%f\n", f, m);

        
            for ( j = 0; j < 100; j++ ){ // Reserve size
                
                A = (double)j * 0.01;
                if( j == 0 ){
                    x1 = 0.0, x2 = K * (1.0 - f/r);
                    goto label;
                }

                x1 = 10.0, x2 = 10.0;
                //printf("Area=%f\n", A);

                for ( i = 0; i < IMAX; i++ ) { // Population dynamics
                    
                    t = (double)i * dt;
                    
                    // Runge-Kutta method
                    k1[0] = dt * f1(x1,x2,A,m,K,r,beta);
                    k1[1] = dt * f2(x1,x2,A,m,f,K,r,beta);
                    
                    k2[0] = dt * f1(x1+k1[0]/2.0,x2+k1[1]/2.0,A,m,K,r,beta);
                    k2[1] = dt * f2(x1+k1[0]/2.0,x2+k1[1]/2.0,A,m,f,K,r,beta);
                    
                    k3[0] = dt * f1(x1+k2[0]/2.0,x2+k2[1]/2.0,A,m,K,r,beta);
                    k3[1] = dt * f2(x1+k2[0]/2.0,x2+k2[1]/2.0,A,m,f,K,r,beta);
                    
                    k4[0] = dt * f1(x1+k3[0],x2+k3[1],A,m,K,r,beta);
                    k4[1] = dt * f2(x1+k3[0],x2+k3[1],A,m,f,K,r,beta);
                    
                    x1 = x1 + ( k1[0] + 2.0 * k2[0] + 2.0 * k3[0] + k4[0] ) / 6.0;
                    x2 = x2 + ( k1[1] + 2.0 * k2[1] + 2.0 * k3[1] + k4[1] ) / 6.0;
                    
                    //fprintf(fp,"%f %f %f %f\n", t, x1, x2, x1+x2);
                    
                    if(fabs((k1[0]+2.0*k2[0]+2.0*k3[0]+k4[0])/6.0) < EPS2 && fabs((k1[1]+2.0*k2[1]+2.0*k3[1]+k4[1])/6.0 ) < EPS2)
                        break;
                }
                
                if(fabs( (k1[0]+2.0*k2[0]+2.0*k3[0]+k4[0])/6.0 ) > EPS2 || fabs( (k1[1]+2.0*k2[1]+2.0*k3[1]+k4[1])/6.0 ) > EPS2 ){
                    printf("ODEs DO NOT CONVERGE");
                    return 0;
                }
                
            label:
                if( f * x2 > max_yield ) { max_yield = f * x2, opt_a = A; }
                fprintf(fp,"%f %f %f %f %f\n", A, x1 / X_MSY, x2 / X_MSY, (x1+x2) / X_MSY, f * x2 / MSY);
                
            } // Reserve size
            
            fprintf(fp,"\n\n");
            
        }

    }
	
    fclose(fp);
	
	return 0;
}

double f1(double x1, double x2, double A, double m, double K, double r, double beta)
{
	return r * x1 * ( 1.0 - x1 / ( K * A ) ) + m * ( pow(x2/((1.0-A)*K), beta) * A * x2 - pow( x1/(A*K), beta) * ( 1.0 - A ) * x1 );
}

double f2(double x1, double x2, double A, double m, double f, double K, double r, double beta)
{
    return r * x2 * ( 1.0 - x2 / ( K * (1.0-A)) ) - f * x2 + m * ( pow( x1/(A*K), beta) * ( 1.0 - A ) * x1 - pow(x2/((1.0-A)*K), beta) * A * x2 );
}
